# Supplementary material for: Drug Adherence After Hospitalisation for Heart Failure: What Have We Learned from a French Survey?
Source: J Clin Med. 2026 May 2;15(9):3483. doi: 10.3390/jcm15093483 (PMC13163470; doi:10.3390/jcm15093483)
Supplement: Supplementary file 1 [file jcm-15-03483-s001.zip]

Archive with 1 entries (1 files):
- jcm-4225270-supplementary.pdf
